# Supplementary material for: Effect of Erythropoiesis-Stimulating Agent Types on Hemoglobin Variability in Hemodialysis Patients
Source: J Clin Med. 2025 Jul 9;14(14):4863. doi: 10.3390/jcm14144863 (PMC12295620; doi:10.3390/jcm14144863)
Supplement: Supplementary file 1 [file jcm-14-04863-s001.zip]

Archive with 1 entries (1 files):
- jcm-3678678-supplementary.pdf
